# Supplementary material for: Efficacy and Safety of Treatments for Paroxysmal Nocturnal Hemoglobinuria: A Systematic Literature Review
Source: J Clin Med. 2026 May 29;15(11):4217. doi: 10.3390/jcm15114217 (PMC13258451; doi:10.3390/jcm15114217)
Supplement: Supplementary file 1 [file jcm-15-04217-s001.zip]

Archive with 1 entries (1 files):
- jcm-4252607-supplementary.pdf
